# Supplementary material for: Histological and metagenomic analysis of microbial communities in archaeological human bones
Source: PLoS One. 2026 May 27;21(5):e0340244. doi: 10.1371/journal.pone.0340244 (PMC13215491; doi:10.1371/journal.pone.0340244)
Supplement: S1 Table — (XLSX) [file pone.0340244.s009.xlsx]

## Sheet: Sheet1
S1 Table. Basic contextual information and histological results for all samples. The period designation marked with a star* indicates that radiocarbon dating was not carried out and that the date was assigned based on archaeological information.
Sample code	Lab ID	Skeleton no	Structure no	Site	Excavation year	Skeletal anatomy	Period	Environment/	OHI
								location
S14484.1 /DKØ 20080	STA1	SZ20080	na	Stavanger cemetery East	2022	Femur R	Early Medieval	Outdoor	2
S10294.16a	SOL9	S10294.16a	16	Sola ruin church	1986	Femur R	Late Medieval	Outdoor	1
S10294.11a	SOL7	S10294.11a	11	Sola ruin church	1986	Femur R	Post-medieval	Outdoor	0
S10294.13a	SOL8	S10294.13a	13	Sola ruin church	1986	Femur R	Viking Age/Early Medieval	Outdoor	3
S10294.17a	SOL10	S10294.17a	17	Sola ruin church	1986	Humerus R	Post-medieval	Outdoor	1
S10294.17b	SOL11	S10294.17b	17	Sola ruin church	1986	Clavicula	Post-medieval	Outdoor	1
S10294.18a	SOL12	S10294.18a	18	Sola ruin church	1986	Femur R	Viking Age/Early Medieval	Outdoor	1
S10294.1a	SOL1	S10294.1a	1	Sola ruin church	1986	Femur R	High Medieval	Outdoor	0
S10294.20a	SOL13	S10294.20a	20	Sola ruin church	1986	Femur R	Late Med/Post-med	Outdoor	0
S10294.21a	SOL14	S10294.21a	21	Sola ruin church	1986	Femur R	High/Late Medieval	Outdoor	0
S10294.23a	SOL15	S10294.23a	23	Sola ruin church	1986	Femur R	Post-medieval*	Outdoor	2
S10294.25a	SOL16	S10294.25a	25	Sola ruin church	1986	Femur R	High/Late Medieval	Outdoor	0
S10294.27a	SOL17	S10294.27a	27	Sola ruin church	1986	Femur R	Late Med/Post-med	Outdoor	0
S10294.2a	SOL2	S10294.2a	2	Sola ruin church	1986	Femur R	Post-medieval	Outdoor	3
S10294.2b	SOL3	S10294.2b	2	Sola ruin church	1986	Femur R	Post-medieval	Outdoor	1
S10294.3a	SOL4	S10294.3a	3	Sola ruin church	1986	Femur R	Early Medieval	Outdoor	0
S10294.4Aa	SOL5	S10294.4Aa	4A	Sola ruin church	1986	Femur R	High Medieval	Outdoor	0
S10294.7a	SOL6	S10294.7a	7	Sola ruin church	1986	Femur R	High Medieval	Outdoor	0
S12124.2	OGN1	2	2	Ogna cemetery	1994	Femur L	Post-medieval	Outdoor	4
S12124.3	OGN2	3	4	Ogna cemetery	1994	Femur R	Post-medieval	Outdoor	4
S12124.5	OGN3	5	8	Ogna cemetery	1994	Cranium	Post-medieval	Outdoor	1
S12200.1	STA2	1	A/2	Stavanger cemetery Byparken	2005	Femur R	Post-medieval	Outdoor	1
S12200.2	STA3	2	A/2	Stavanger cemetery Byparken	2005	Humerus L	Post-medieval	Outdoor	0
S12200.3	STA4	3	A/2	Stavanger cemetery Byparken	2005	Femur R	Post-medieval	Outdoor	1
S12200.4	STA5	7	A/2	Stavanger cemetery Byparken	2005	Femur R	Post-medieval	Outdoor	0
S14316.1 AVAS1189	AVA1	SZ1189	SZ1189	Avaldsnes	2020	Femur R	High/Late Medieval	Outdoor	0
S14316.1 AVAS1381	AVA2	SZ1381	SZ1381	Avaldsnes	2020	Cranium, occipetal	High/Late Medieval	Outdoor	0
S14393.102	STA17	SZ7000	SA6908	Stavanger cathedral Nave floor	2021	Femur R	Late-Med/Post-med	Indoor	5
S14393.104	STA18	SZ7313	SA7077	Stavanger cathedral Nave floor	2021	Femur R	Post-medieval*	Indoor	5
S14393.105	STA19	SZ7551	SA7550	Stavanger cathedral Nave floor	2021	Femur R	Post-medieval*	Indoor	5
S14393.113A	STA26a	SZ9440	SA9335	Stavanger cathedral Nave floor	2021	Tibia R	Post-medieval*	Indoor	5
S14393.118	STA20	SZ10564	SA10518	Stavanger cathedral Nave floor	2021	Femur L	Late-Med/Post-med	Indoor	5
S14393.72	STA24	SZ2253	SA2252	Stavanger cathedral Nave floor	2021	Cranium Occipetal	High Medieval	Indoor	5
S14393.76	STA22	SZ2617	SA2420	Stavanger cathedral Nave floor	2021	Radius L	High Medieval	Indoor	3
S14393.80	STA23	SZ3027	SA2991	Stavanger cathedral Nave floor	2021	Femur L	Post-medieval*	Indoor	5
S14393.83	STA15	SZ3590	SA3581	Stavanger cathedral Nave floor	2021	Femur R	Post-medieval*	Indoor	0
S14393.84	STA16	SZ3648	SA3632	Stavanger cathedral Nave floor	2021	Femur R	Post-medieval*	Indoor	5
S14393.87A	STA25	SZ4077	SA3696	Stavanger cathedral Nave floor	2021	Tibia R	Post-medieval*	Indoor	5
S14393.97	STA21	SZ6320	SA6289	Stavanger cathedral Nave floor	2021	Femur L	Post-medieval*	Indoor	5
S14604.10	HAU1	11	30	Hausken cemetery	2008	Femur R	Post-medieval	Outdoor	3
S14604.11	HAU2	12	40	Hausken cemetery	2008	Femur	Post-medieval	Outdoor	1
S14604.12	HAU3	40	41	Hausken cemetery	2008	Humerus	Late Med/Post-med	Outdoor	5
S14604.13	HAU4	13	42	Hausken cemetery	2008	Femur R	Post-medieval	Outdoor	5
S14604.17	HAU5	19	54	Hausken cemetery	2008	Cranium temp. lobe	Post-medieval	Outdoor	5
S14604.19	HAU6	20	56	Hausken cemetery	2008	Humerus R	Post-medieval	Outdoor	1
S14604.2	HAU7	2	2	Hausken cemetery	2008	Femur R	Post-medieval	Outdoor	5
S14604.3	HAU8	3	3	Hausken cemetery	2008	Femur	Post-medieval	Outdoor	2
S14604.5	HAU9	5	8	Hausken cemetery	2008	Femur R	Post-medieval	Outdoor	3
STVA5125	STA6	5125		Stavanger cathedral Choir	1967	Cranium Occipetal	Early Medieval	Outdoor	0
STVA5126	STA7	5126		Stavanger cathedral Choir	1967	Cranium Occipetal	Viking Age	Outdoor	2
STVA5127	STA8	5127		Stavanger cathedral Choir	1967	Cranium Occipetal	Viking Age	Outdoor	1
STVA5128	STA9	5128		Stavanger cathedral Choir	1967	Cranium Occipetal	Viking Age	Outdoor	0
STVA5129	STA10	5129		Stavanger cathedral Choir	1967	Cranium Occipetal	Viking Age	Outdoor	3
STVA5130	STA11	5130		Stavanger cathedral Choir	1967	Cranium Occipetal	Viking Age	Outdoor	3
STVA5131	STA12	5131		Stavanger cathedral Choir	1967	Cranium	Viking Age	Outdoor	2
STVA5132	STA13	5132		Stavanger cathedral Choir	1967	Cranium Occipetal	Early Medieval	Outdoor	4
STVA5133A	STA14	5133		Stavanger cathedral Choir	1967	Cranium Occipetal	Viking Age	Outdoor	3
SZ20251	STA48	SZ20251	SA20250	Stavanger cemetery North	2023	Clavicula	Post-medieval*	Outdoor	5
SZ20281	STA31	SZ20281	SA20268	Stavanger cemetery North	2023	Femur R	Post-medieval	Reburied outdoor	5
SZ20372	STA30	SZ20372	SA20330	Stavanger cemetery North	2023	Femur	Post-medieval*	Reburied outdoor	5
SZ20432	STA43	SZ20432	SA20425	Stavanger cemetery North	2023	Femur R	Post-medieval*	Reburied outdoor	5
SZ20525	STA46	SZ20525	SA20524	Stavanger cemetery North	2023	Femur R	Post-medieval*	Outdoor	1
SZ20610	STA36	SZ20610	SA20609	Stavanger cemetery North	2023	Femur R	Post-medieval*	Outdoor	3
SZ20694	STA39	SZ20694	SA20693	Stavanger cemetery North	2023	Femur R	Post-medieval	Outdoor	5
SZ20711	STA37	SZ20711	SA20710	Stavanger cemetery North	2023	Femur R	Post-medieval*	Outdoor	1
SZ20790	STA33	SZ20790	SA20775	Stavanger cemetery North	2023	Femur L	Post-medieval*	Outdoor	5
SZ20839	STA42	SZ20839	SA20777	Stavanger cemetery North	2023	Femur R	Post-medieval	Outdoor	4
SZ20935	STA29	SZ20935	SA20934	Stavanger cemetery North	2023	Femur R	Post-medieval*	Outdoor	2
SZ21005	STA40	SZ21005	SA20967	Stavanger cemetery North	2023	Femur L	Late Medieval	Outdoor	1
SZ21164	STA32	SZ21164	SA21163	Stavanger cemetery North	2023	Humerus	Post-medieval	Outdoor	1
SZ21186	STA34	SZ21186	SA21069	Stavanger cemetery North	2023	Femur L	Viking Age	Outdoor	1
SZ21205	STA38	SZ21205	SA21053	Stavanger cemetery North	2023	Femur L	Viking Age	Outdoor	1
SZ21259	STA35	SZ21259	SA21258	Stavanger cemetery North	2023	Humerus L	Post-medieval	Outdoor	3
SZ21277	STA47	SZ21277	SA21276	Stavanger cemetery North	2023	Femur R	High Medieval	Outdoor	2
SZ21359	STA28	SZ21359	SA21327	Stavanger cemetery North	2023	Humerus	Viking Age/Early Medieval	Outdoor	1
SZ21409	STA27	SZ21409	SA21358	Stavanger cemetery North	2023	Femur R	Viking Age	Outdoor	0
SZ21465	STA45	SZ21465	SA21141	Stavanger cemetery North	2023	Femur R	Viking Age	Outdoor	0
SZ21616	STA44	SZ21616	SA21525	Stavanger cemetery North	2023	Femur R	Viking Age	Outdoor	1
SZ21721	STA49	SZ21721	Sa21691	Stavanger cemetery North	2023	Radius	Viking Age	Outdoor	0
SZ21798	STA41	SZ21798	SA21761	Stavanger cemetery North	2023	Femur R	Viking Age	Outdoor	2
UTSA4105	UTS1	4105		Utstein monastery church	1934	Cranium, occipetal	High Medieval	Indoor	3
UTSA4114A	UTS2a	4114		Utstein monastery church	1935	Cranium, occipetal	Late Med/Post-med	Indoor	5
UTSA4996	UTS3	4996		Utstein monastery church	1964	Femur R	High/Late Medieval	Indoor	5
