# Supplementary material for: Histological and metagenomic analysis of microbial communities in archaeological human bones
Source: PLoS One. 2026 May 27;21(5):e0340244. doi: 10.1371/journal.pone.0340244 (PMC13215491; doi:10.1371/journal.pone.0340244)
Supplement: S2 Table — (XLSX) [file pone.0340244.s010.xlsx]

## Sheet: Sheet1
S2 Table. KrakenUniq Abundance Matrix
	AVA1B	AVA2B	HAU1B	HAU2B	HAU3B	HAU4B	HAU5B	HAU6B	HAU7B	HAU8B	HAU9B	OGN1B	OGN2B	OGN3B	SOL10B	SOL11B	SOL12B	SOL13B	SOL14B	SOL15B	SOL16B	SOL17B	SOL1B	SOL2B	SOL3B	SOL4B	SOL5B	SOL6B	SOL7B	SOL8B	SOL9B	STA10B	STA11B	STA12B	STA13B	STA14B	STA15B	STA16B	STA17B	STA18B	STA19B	STA1B	STA20B	STA21B	STA22B	STA23B	STA24B	STA25B	STA26aB
Streptosporangium roseum	0	231	0	0	0	0	0	0	0	0	0	672	0	0	298	438	312	477	282	450	0	0	246	293	259	286	267	0	286	250	223	0	0	0	0	0	409	0	0	0	0	0	0	0	0	0	0	0	0
Lysobacter enzymogenes	0	0	1446	0	0	0	0	499	0	242	0	566	0	0	0	0	0	0	0	0	0	0	426	0	0	0	0	0	0	0	0	244	220	274	222	0	0	0	0	0	0	0	0	0	279	0	0	454	0
Stenotrophomonas acidaminiphila	0	0	781	0	0	0	0	0	0	0	0	0	0	0	0	0	0	0	0	0	0	0	0	0	0	0	0	0	0	0	0	0	0	0	0	0	0	0	0	0	0	0	0	0	0	0	0	0	0
Lysobacter antibioticus	0	0	1002	0	0	0	0	358	0	0	0	420	0	0	0	0	0	0	0	0	0	0	243	0	0	0	0	0	0	0	0	0	0	0	0	0	0	0	0	0	0	0	0	0	222	0	0	0	0
Lysobacter capsici	0	0	693	0	0	0	0	309	0	0	0	332	0	0	0	0	0	0	0	0	0	0	211	0	0	0	0	0	0	0	0	0	0	0	0	0	0	0	0	0	0	0	0	0	0	0	0	0	0
Stenotrophomonas maltophilia	0	0	534	0	0	0	0	227	0	0	0	0	0	0	0	0	0	0	0	0	0	0	0	0	0	0	0	0	0	0	0	0	0	0	0	0	0	0	0	0	0	0	0	0	0	0	0	459	269
Streptomyces venezuelae	0	0	0	0	443	204	237	372	488	0	0	0	705	0	0	0	0	0	0	0	0	0	0	0	302	0	0	0	0	0	0	234	0	0	0	0	0	988	0	0	576	249	345	244	0	341	920	0	394
Amycolatopsis mediterranei	0	0	0	0	973	0	0	797	478	0	0	0	0	0	0	0	0	0	0	0	0	0	0	0	0	0	0	0	0	0	0	363	0	0	0	0	0	633	0	380	307	0	0	0	0	0	345	0	0
Rhodopseudomonas palustris	0	0	0	0	206	500	0	340	0	273	0	0	567	0	0	0	0	0	0	0	0	0	0	0	0	0	0	0	0	0	0	280	0	234	0	0	0	716	0	253	359	0	319	308	0	0	214	208	267
Streptomyces albus	0	0	0	0	292	0	0	0	219	0	0	0	610	0	0	0	0	0	0	0	0	0	0	0	0	0	0	0	0	0	0	0	0	0	0	0	0	771	0	0	345	231	211	0	0	336	426	0	354
Streptomyces rimosus	0	0	0	0	359	0	0	0	0	0	0	0	0	0	0	0	0	0	0	0	0	0	0	0	0	0	0	0	0	0	0	0	0	0	0	0	0	880	0	0	345	0	0	0	0	413	452	0	428
Clostridium botulinum	0	0	0	0	0	5283	0	0	0	0	0	0	0	0	0	0	0	0	0	0	0	0	0	0	0	0	0	0	0	0	0	0	0	0	0	0	0	0	0	0	0	0	0	0	0	0	0	0	0
Clostridium tetani	0	0	0	0	0	1311	0	0	0	0	0	0	0	0	0	0	0	0	0	0	0	0	0	0	0	0	0	0	0	0	0	0	0	0	0	0	0	0	0	0	384	0	0	357	0	0	0	0	0
Paeniclostridium sordellii	0	0	0	0	0	275	0	0	0	0	0	0	0	0	0	0	0	0	0	0	0	0	0	0	0	0	0	0	0	0	0	0	0	0	0	0	0	0	0	0	1344	0	0	0	0	0	0	0	0
Pseudomonas mucidolens	0	0	0	0	0	0	0	0	0	0	0	17706	0	0	0	0	0	0	0	0	0	0	0	0	0	0	0	0	0	0	0	0	0	0	0	0	0	0	0	0	0	0	0	0	0	0	0	0	0
Streptomyces clavuligerus	0	0	0	0	0	0	0	0	0	0	0	0	773	0	0	0	0	0	0	0	0	0	0	0	0	0	0	0	0	0	0	0	0	0	0	0	0	569	0	0	364	0	0	0	0	0	386	0	0
Mycolicibacter terrae	0	0	0	0	0	0	0	0	0	0	0	0	467	0	0	0	0	0	0	0	0	0	0	0	0	0	0	0	0	0	0	0	0	0	0	0	0	0	0	0	465	0	0	232	0	0	0	577	560
Alcaligenes faecalis	0	0	0	0	0	0	0	0	0	0	0	0	0	0	0	0	0	0	0	0	0	0	0	0	0	0	0	0	540	0	0	0	0	0	0	0	0	0	0	0	226	0	0	0	0	0	0	0	0
Providencia heimbachae	0	0	0	0	0	0	0	0	0	0	0	0	0	0	0	0	0	0	0	0	0	0	0	0	0	0	0	0	0	0	0	0	0	0	0	0	356	0	0	0	10377	0	0	0	0	475	0	0	0
Streptomyces griseoviridis	0	0	0	0	0	0	0	0	0	0	0	0	0	0	0	0	0	0	0	0	0	0	0	0	0	0	0	0	0	0	0	0	0	0	0	0	0	750	0	0	0	0	0	0	0	0	403	0	0
Streptomyces albulus	0	0	0	0	0	0	0	0	0	0	0	0	0	0	0	0	0	0	0	0	0	0	0	0	0	0	0	0	0	0	0	0	0	0	0	0	0	573	0	0	0	0	0	0	0	0	0	0	0
Streptomyces nodosus	0	0	0	0	0	0	0	0	0	0	0	0	0	0	0	0	0	0	0	0	0	0	0	0	0	0	0	0	0	0	0	0	0	0	0	0	0	576	0	0	0	0	0	0	0	0	0	0	0
Streptomyces pristinaespiralis	0	0	0	0	0	0	0	0	0	0	0	0	0	0	0	0	0	0	0	0	0	0	0	0	0	0	0	0	0	0	0	0	0	0	0	0	0	0	0	0	0	430	0	0	0	0	0	0	316
Streptomyces fulvissimus	0	0	0	0	0	0	0	0	0	0	0	0	0	0	0	0	0	0	0	0	0	0	0	0	0	0	0	0	0	0	0	0	0	0	0	0	0	0	0	0	0	0	4811	0	0	0	0	0	0
Oblitimonas alkaliphila	0	0	0	0	0	0	0	0	0	0	0	0	0	0	0	0	0	0	0	0	0	0	0	0	0	0	0	0	0	0	0	0	0	0	0	0	0	0	0	0	0	0	819	0	0	0	0	0	0
Mycolicibacterium chitae	0	0	0	0	0	0	0	0	0	0	0	0	0	0	0	0	0	0	0	0	0	0	0	0	0	0	0	0	0	0	0	0	0	0	0	0	0	0	0	0	0	0	0	0	0	0	0	0	714
Rhodococcus erythropolis	0	0	0	0	0	0	0	0	0	0	0	0	0	0	0	0	0	0	0	0	0	0	0	0	0	0	0	0	0	0	0	0	0	0	0	0	0	0	0	0	0	0	0	0	0	0	0	0	0
Streptomyces griseus	0	0	0	0	0	0	0	0	0	0	0	0	0	0	0	0	0	0	0	0	0	0	0	0	0	0	0	0	0	0	0	0	0	0	0	0	0	0	0	0	0	0	0	0	0	0	0	0	0
Streptomyces globisporus	0	0	0	0	0	0	0	0	0	0	0	0	0	0	0	0	0	0	0	0	0	0	0	0	0	0	0	0	0	0	0	0	0	0	0	0	0	0	0	0	0	0	0	0	0	0	0	0	0
Serpula lacrymans	0	0	0	0	0	0	0	0	0	0	0	0	0	0	0	0	0	0	0	0	0	0	0	0	0	0	0	0	0	0	0	0	0	0	0	0	0	0	0	0	0	0	0	0	0	0	474	0	0
[truncated: 33 more columns]
