# Supplementary material for: Histological and metagenomic analysis of microbial communities in archaeological human bones
Source: PLoS One. 2026 May 27;21(5):e0340244. doi: 10.1371/journal.pone.0340244 (PMC13215491; doi:10.1371/journal.pone.0340244)
Supplement: S3 Table — (XLSX) [file pone.0340244.s011.xlsx]

## Sheet: Sheet1
S3 Table. MALT Sequence statistics.
Sample_id	Species_name	Strain	Genome_length_(Mbp)	Tot_num_of_reads	Avg_read_length	Mean_depth_of_cov	Breadth_of_Cov_%	5'_CT_pos1	3'_GA_pos1	5'_CT_pos11	3'_GA_pos11
HAU1B	Lysobacter enzymogenes	M497-1	6.1	1871	46.05	0.01	0.94	0.026	0.0193	0.0137	0.0113
HAU1B	Stenotrophomonas maltophilia	NCTC10258	4.48	1501	45.52	0.02	0.98	0.024	0.0218	0.0158	0.0136
HAU1B	Stenotrophomonas acidaminiphila	T0-18	3.81	1248	45.83	0.02	1.03	0.0336	0.0268	0.029	0.0123
HAU1B	Lysobacter antibioticus	76	5.92	1057	45.37	0.01	0.55	0.0294	0.0306	0.0217	0.0294
HAU1B	Lysobacter capsici	VKM_B-2533	6.24	899	45.09	0.01	0.46	0.0281	0.0165	0.0335	0.0247
HAU3B	Amycolatopsis mediterranei	RB	10.25	24	46.25	0	0.01	0	0	0	0
HAU4B	Clostridium tetani	E88	2.8	2821	46.94	0.05	4.16	0.0418	0.0569	0.0354	0.0425
HAU4B	Rhodopseudomonas palustris	RCB100	5.45	263	46.39	0	0.17	0.0164	0	0	0.0204
HAU4B	Clostridium botulinum	ATCC_3502	3.89	47	42.83	0	0.05	0	0	0	0
HAU6B	Amycolatopsis mediterranei	RB	10.25	24	47.04	0	0.01	0	0	0	0
OGN1B	Pseudomonas mucidolens	NCTC8068	5.85	20130	51.35	0.18	15.92	0.043	0.0391	0.0186	0.0168
OGN1B	Streptosporangium roseum	DSM_43021	10.34	3844	53.54	0.02	0.18	0.0224	0.0206	0.0176	0.0087
OGN1B	Lysobacter enzymogenes	M497-1	6.1	476	47.71	0	0.34	0.019	0.0116	0.0303	0.0206
OGN2B	Streptomyces venezuelae	ATCC_10712	8.22	1150	44.58	0.01	0.46	0.0165	0.0128	0.0242	0.0086
OGN2B	Streptomyces albus	DSM_40763	7.89	1089	44.98	0.01	0.41	0.0298	0.0176	0.0089	0.0095
OGN2B	Streptomyces clavuligerus	ATCC_27064	6.75	859	45.62	0	0.28	0.0309	0.0063	0.011	0.0051
OGN2B	Rhodopseudomonas palustris	RCB100	5.45	398	45.98	0	0.31	0.0112	0.0143	0.0494	0.0118
SOL7B	Alcaligenes faecalis	ZD02	4.23	1545	48.21	0.02	1.49	0.0312	0.0501	0.0412	0.0204
STA16B	Streptomyces venezuelae	ATCC_10712	8.22	1381	44.27	0.01	0.57	0.0287	0.0254	0.0115	0.0182
STA16B	Streptomyces rimosus	ATCC_10970	9.35	1181	45.04	0.01	0.4	0.0163	0.0264	0.0195	0.0079
STA16B	Streptomyces nodosus	ATCC_14899	7.77	858	44.48	0	0.31	0.0276	0.011	0.0054	0.0169
STA16B	Streptomyces albus	DSM_40763	7.89	855	43.72	0	0.37	0.0201	0.0287	0.0104	0.0064
STA16B	Streptomyces albulus	A-2-1	9.86	612	45.26	0	0.21	0.0224	0.0357	0.0345	0.016
STA16B	Streptomyces clavuligerus	ATCC_27064	6.75	607	44.1	0	0.23	0.0129	0.0078	0.0137	0.0075
STA16B	Rhodopseudomonas palustris	RCB100	5.45	461	45.02	0	0.36	0.0125	0.0122	0.0395	0.0109
STA16B	Streptomyces griseoviridis	DSM_40229	7.87	112	44.78	0	0.06	0	0	0.0667	0.0385
STA16B	Amycolatopsis mediterranei	RB	10.25	12	44.58	0	0	0	0	0	0
STA19B	Providencia heimbachae	NCTC12003	4.29	11841	50.3	0.14	12.81	0.0539	0.0498	0.0081	0.0087
STA19B	Streptomyces venezuelae	ATCC_10712	8.22	787	46.28	0	0.38	0.0194	0.0118	0.0061	0
STA19B	Paeniclostridium sordellii	AM370	3.55	76	55.61	0	0.11	0	0	0	0
STA24B	Streptomyces venezuelae	ATCC_10712	8.22	1754	45.33	0.01	0.86	0.0101	0.0179	0.0056	0.0087
STA25B	Mycolicibacter terrae	NCTC10856	4.53	57	45.16	0	0.06	0.0588	0	0.0909	0
STA26a	Mycolicibacterium chitae	NCTC10485	5.46	2075	45.46	0.02	1.6	0.0646	0.022	0.0144	0.0199
STA26a	Mycolicibacter terrae	NCTC10856	4.53	66	45.92	0	0.07	0.0667	0	0	0
STA30B	Streptomyces venezuelae	ATCC_10712	8.22	1421	44.45	0.01	0.65	0.0177	0.0139	0.0176	0.0199
STA30B	Streptomyces rimosus	ATCC_10970	9.35	1391	45.34	0.01	0.51	0.018	0.0233	0.0129	0.0171
STA30B	Streptomyces albus	DSM_40763	7.89	1267	44	0.01	0.54	0.0182	0.0073	0.0109	0.0113
STA30B	Stenotrophomonas maltophilia	NCTC10258	4.48	963	44.44	0.01	0.59	0.0305	0.016	0.0345	0.0305
STA30B	Streptomyces clavuligerus	ATCC_27064	6.75	891	44.41	0	0.35	0.0204	0.0114	0.0104	0.0266
STA30B	Streptomyces nodosus	ATCC_14899	7.77	817	44.45	0	0.37	0.0171	0.0347	0.0221	0.0105
STA30B	Lysobacter enzymogenes	M497-1	6.1	771	44.61	0.01	0.42	0.0147	0.0294	0.0268	0.0063
STA30B	Streptomyces griseoviridis	DSM_40229	7.87	113	43.57	0	0.06	0.08	0	0	0
STA31B	Mycolicibacter terrae	NCTC10856	4.53	32	45.38	0	0.03	0	0	0	0
STA36B	Streptosporangium roseum	DSM_43021	10.34	3738	51.99	0.02	0.17	0.0196	0.0257	0.0039	0.0026
STA37B	Streptosporangium roseum	DSM_43021	10.34	3399	52.56	0.02	0.16	0.0254	0.0444	0.0014	0.016
STA43B	Rhodopseudomonas palustris	RCB100	5.45	834	45.85	0.01	0.65	0.0125	0.0247	0.0365	0.0321
STA43B	Streptomyces venezuelae	ATCC_10712	8.22	776	45.76	0	0.39	0.0179	0.0364	0.014	0.0068
STA46B	Streptomyces venezuelae	ATCC_10712	8.22	1282	43.38	0.01	0.49	0.0153	0.0153	0.0228	0.0075
STA46B	Streptomyces albus	DSM_40763	7.89	1173	43.76	0.01	0.43	0.0138	0.022	0.0046	0.0121
STA46B	Streptomyces clavuligerus	ATCC_27064	6.75	1063	44.47	0.01	0.3	0.0088	0.0178	0.0178	0.0124
STA5B	Streptomyces pristinaespiralis	PR11	8.11	2429	43.07	0.01	0.43	0.0589	0.0622	0.0382	0.0118
UTS1B	Lysobacter enzymogenes	M497-1	6.1	1698	37.19	0.01	0.8	0.0432	0.0475	0.0333	0.0237
UTS2aB	Rhodococcus erythropolis	R138	6.24	6867	51.62	0.05	5.02	0.0379	0.0368	0.0142	0.0186
UTS2aB	Clostridium botulinum	ATCC_3502	3.89	13	48.92	0	0.02	0	0	0	0
UTS2bB	Alcaligenes faecalis	ZD02	4.23	4612	47.95	0.05	4.57	0.0746	0.0494	0.0387	0.0312
UTS2bB	Lysobacter enzymogenes	M497-1	6.1	1272	44.9	0.01	0.7	0.0417	0.0545	0.0288	0.0219
UTS2bB	Proteus mirabilis	HI4320	4.06	1251	48.33	0.01	1.46	0.1179	0.1416	0.0335	0.0335
UTS2bB	Pelagibacterium halotolerans	ANSP101	3.96	917	46.44	0.01	0.97	0.022	0.0194	0.0259	0.023
UTS2bB	Lysobacter antibioticus	76	5.92	708	44.13	0.01	0.41	0.0329	0.04	0.0308	0.0067
UTS2bB	Lysobacter capsici	VKM_B-2533	6.24	656	44.34	0	0.37	0.0488	0.0373	0.0244	0.0352
UTS2bB	Clostridium botulinum	ATCC_3502	3.89	95	44.97	0	0.11	0.125	0.0909	0	0
UTS3B	Streptomyces globisporus	C-1027	7.61	64141	50.82	0.42	23.22	0.0452	0.0367	0.0187	0.0196
UTS3B	Streptomyces venezuelae	ATCC_10712	8.22	588	44.13	0	0.27	0.05	0.0815	0.0087	0.0219
UTS3B	Streptomyces griseus	ATCC_13273	7.24	170	48.12	0	0.09	0.0286	0.0571	0	0
